# Supplementary material for: Expanding Clinical Presentations Due to Variations in THOC2 mRNA Nuclear Export Factor
Source: Front Mol Neurosci. 2020 Feb 11;13:12. doi: 10.3389/fnmol.2020.00012 (PMC7026477; doi:10.3389/fnmol.2020.00012)
Supplement: Supplementary file 1 [file Table_1.xls]

## Sheet: Primers list
	Supplementary Table 1: Primer sequences
	Name	5' → 3'
	RT-qPCR THOC2 mRNA expression
	THOC2-RT-PCR-F/P68	GAGAATGAAGGTTATGCCAAGCTGA
	THOC2-RT-PCR-R/P69	CGTGTTCTGGCCTGCATTCAAACAC
	RT-qPCR Housekeeping mRNA expression
	HPRT1/F	TGACACTGGCAAAACAATGCA
	HPRT1/R	GGTCCTTTTCACCAGCAAGCT
	PCR amplification and Sanger sequencing of cDNAs: Carrier mother and affected son (Del-Ex37-38)
	hTHOC2-4326F/P276	TACTCCTCCACCACTGTCCAAGAG
	hTHOC3-3UTR-R2/P392	CACGTTTAATGTTGTACATGTACTATAT
	PCR amplification of gDNA region of carrier mother and affected son carrying the Ex37-38 deletion
	hTHOC2-4460-F/P390	ACAACGACCGTGAAGTGCCACCG
	hTHOC2-gDNA-R1/P415	AAGTCAATGTTGCACTTATACAGAG
	Sanger sequencing of PCR amplified gDNA regions of carrier mother and affected son carrying the Ex37-38 deletion
	hTHOC2-gDNA-F7/P421	GGCTATTGTGAATAGTGCTGCTGTG
	hTHOC2-gDNA-R7/P422	CAGCCTTGGTTATCTATCTGGTCTC
