# Supplementary material for: Expanding Clinical Presentations Due to Variations in THOC2 mRNA Nuclear Export Factor
Source: Front Mol Neurosci. 2020 Feb 11;13:12. doi: 10.3389/fnmol.2020.00012 (PMC7026477; doi:10.3389/fnmol.2020.00012)
Supplement: Supplementary file 2 [file Table_2.XLSX]

## Sheet: brief
		Supplementary Table 2. Clinical details of the affected individuals
	Phenotype (HPO term)	Individual 1	Individual 2	Individual 3	Individual 4	Individual 5a	Individual 5b	Individual 6	Individual 7	Individual 8	Individual 9	Percentage of this cohort (n=10)	Kumar et al 2018 : percentage of prior published cohorts with likely pathogenic variants (n=7) plus add in recurrent variant	Kumar et al 2015	Total of the cohort
	Variant NM_001081550.1 (to remove)	c.229 C>T,p.Arg77Cys	c.1996A>G, pAsn666Asp	c.2170A>G, p.Lys724Glu	c.2642A>G:p.Tyr881Cys	c.2942G>A:p.Cys981Tyr	c.2942G>A,p.Cys981Tyr	c.3223C>T, p.Arg1075Trp	c.3300G>T p.(Trp1100Cys)	c.4646A>G,p.Lys1549Arg	Nullizygosity for exons 37 and 38	9/10 missense variants: 1/10 intragenic deletion	6/8 missense variant; 2/ 8 splice variants	20/20 missense variants	35/38 missense variants; 3/38 splice variants or intragenic deletions
	Male gender	+	+	+	+	+	+	+	+	+	+	10/10 (100%) Male gender	7/8 (88%) Male gender	20/20 (100%) Male gender	37/38 (97%) Male gender
	Current age (year)	6	5	20	5	15	10	2.5	4.5	2	11	2- 20 years	3-10 years	5-61 years	2-61 years
	Abnormality of prenatal development or birth (HP:0001197)	+ Decreased fetal movement HP:0001558; Intrauterine growth restriction HP:0001511; Poor suck HP:0002033	+ Neonatal respiratory distress HP:0002643	+ Prenatal maternal abnormality HP:0002686 Intrauterine growth restriction HP:0001511; Neonatal respiratory distress HP:0002643; Poor suck HP:0002033	+ Poor suck HP:0002033	-	-	+ Neonatal respiratory distress HP:0002643	-	+ Intrauterine growth restriction (IUGR) HP:0001511; Neonatal respiratory distress HP:0002643; Poor suck HP:0002033	+ Poor suck HP:0002033	7/10 (70%) abnormality of prenatal development or birth; 3/10 (30%) IUGR; 1/10 (10%) prematurity ; 5/10 (50 %) poor suck	4/ 8 (50 %) abnormality of prenatal development or birth; 3/8 (38%) IUGR; 1/8 (13%) prematurity, 1/8 (13%) poor suck	7/20 (35%) abnormality of prenatal development or birth; 4/20 IUGR (20%); 4/20 (20%) prematurity	18/38(47%) abnormality of prenatal development or birth;10/38 (26%) IUGR; 6/38 (16%) prematurity; 6/38 (16%) poor suck
	Prenatal maternal abnormality HP:0002686			+					Brachycephaly			1/9
	Intrauterine growth restriction ( HP:0001511)	+		+					developmental dysplasia of hips, over-riding of third toe by second and fourth toes, mild scoliosis	+		3/9
	Premature birth HP:0001622			+					None
	Neonatal respiratory distress HP:0002643		+	+				+	recurrent respiratory infections	+		4/9
	Poor suck HP:0002033	+		+	+				On Fortini and Carobel, constipation requring treatment	+	+	5/9
	Comment	IUGR, decreased fetal movements.	-	IUGR, oligohydramnios, maternal HELLP and pre-eclampsia.	-	-	-	-	brachycephaly, down-turned angles of the mouth,dysplastic ears with overfolded superior helix, full nasal tip, full lips	IUGR	-
	Comment	ELSC 38 weeks for breech. 91,105. poor feeding. Admitted to NICU in first few days	39 weeks, Apgars 7,5,9, PPV needed for 20-30 seconds after birth	32 weeks- Emergency C/S- Required resuscitation and intubation with Apgars 5@ 1 minute, 9 @ 5 minutes. Required intubation and resuscitation. Developed RDS requiring ventilation for 1 day and the 1 year of oxygen- Chronic Lung disease. 10 weeks in Neonatal unit, Tube fed for 7 weeks	Birth at 41 weeks, 4200 gram, apgar 8/10. First few days little suction reflex, afterwards no problems	term	40 weeks; normal birth ; no concerns	term; Admitted to NICU with respiratory distress. Needed oxygen for three days. NG fed initially. Given IV antibiotics for five days but cultures negative.		37 wk gestation. Non-reassuring fetal heart rate with compound hand/vertex presentation. APGAR was 3 and 8 at 1 and 5 minutes respectively, limp, cyanotic, apneic. Required positive pressure ventilation X 45s.	40 weeks - ventouse delivery. Initial difficulites sucking/swallowing ad weight gain
	Gestation at birth (weeks)	38	39	32	41	40	40	40		37	40
	Apgar scores (1 minute; 4 minute)	9,10	7,5	5,9	8,10	normal	normal	ND		3,8	normal
	Resuscitation at birth, NICU admission?	NICU for 3 days for feeding support for poor suck	Resuscitation required for apnoea at birth, including PPV	Required intubation for respiratory distress. 10 weeks in NICU, tube fed for 7 weeks, supplementary oxygen 1 year.	Required feeeding support for 3 days due to poor suck.	No	No	NICU fir first week for oxygen support for respiratory distress		Resuscitation required for apnoea at birth, including PPV	Required feeeding support initially due to poor suck/ swallow
	Growth Abnormality (HP: 0001507)	+ Microcephaly HP:0000252; Short stature HP:0004322	+ Microcephaly HP:0000252	+ Small for gestational age HP:0001518; Microcephaly HP:0000252; Short stature HP:0004322; Decreased body weight HP:0004325	-	+ Short stature HP:0004322	+ Short stature HP:0004322	+ Microcephaly HP:0000252 (<3rd centile)	-	+ Short stature HP:0004322	+ Microcephaly HP:0000252 (<3rd centile); Decreased body weight HP:0004325	7/10 (70 %) growth abnormality; 4/10 (40%) microcephaly; 5/10 (50%) short stature	3/8 (38%) growth abnormality; 3/8 (38%) microcephaly; 2/8 (25%) short stature	15/20 (75 %) growth abnormality; 5/20 (20%) microcephaly, 13/20 (65%) short stature, 1/20 (5%) growth hormone deficiency, 10/17 (59%) increased body weight	25/38 (66 %) growth abnormality; 12/38 (32%) microcephaly; 20/38 (53%) short stature;10/38 (26%) increased body weight
	Birth weight (kg)	2.37	3.45	1.05	4.2	3.03	3.85	3.4		2.65	3.2
	Birth length (cm)	ND	49.5	ND	ND	ND	54	ND		51	47
	Birth HC (CM)	ND	ND	ND	ND	ND	36.8	ND		32.5	33.3
	Current height (at what age)	short stature (<3rd) 93 cm (-2.7 standard deviations).	Not measured	Nov 2006 106cm 11 years old (17/05/2010)- Height: 128 cm was less ran 0.4th centile 15 years old- 18th feb 2014- 145- approx due to contractures (below 0.4th centile)	At the age of 5 years 4 mnths: length 112 (-0,63 SD)	152.3 cm ( 15 yrs)	126.cm (10 yrs)	Height 70.5cm at 1 year, 77cm at 20 months.		69 cm at 13.5 mo	146cm tall at 10 years 1 month old (50-75th centile). Below 1st percentile at 8 years old.
	Current weight (at what age)	19.5kg (50-5th) 5 yr 4 mo	Not measured	Nov 2006 14.9 kg (below 0.4TH) 24th Feb 2010- 21 kg (below 0.4th centile) 11 years old (17/05/2010)- weight: 21 kg was less ran 0.4th centile 15 years old- 18th feb 2014- 30.8 kg (below 0.4th centile)	At the age of 5 years 4 mnths: weight 19 kg (-0,29 SD)	75.6 kg (15 yrs)	31 Kg ( 10 years)	weight at 1 year 8.56kg (2nd-9th centile)		9.48 kg at 13.5 mo	21.5kg at 10 years 1 month old
	Microcephaly HP:0000252 (<3rd centile)	+	-	+	-	-	-	+		-	+	4/9
	Current head circumference (at what age)	microcephalic. 4 yr 2 mo (head 46.4cm (-3.4 SD)	48.5 cm (2nd percentile)	microcephalic , plagiocephaly/brachycephaly 7 months (5 months corrected 01/06/1999) HC below 3rd centile 4 years and 10 months (18/09/2003); HC: 45 cm 11 years old (17/05/2010)- HC : 47.3 cm was less ran 0.4th centile 15 years old- 18th feb 2014- 48.5 cm(below 0.4th centile)	At the age of 5 years 4 mnths: head circumference 52.5cm (0.55 SD)	55.5 cm ( 15 yrs)	51.5 cm ( 10 years)	microcephalic: HC at one year 44Cm (<0.4th centile)		45 cm at 12 months of age.	47cm at 10 years 1 month. Microcephalic
	Current head circumference	<2nd	2-10th	<2nd	50-75th	50th	2nd-10th	<2nd		75th	<2nd
	Short stature HP:0004322 (<3rd centile)	+	ND	+	-	+	_	+		+	-	8/8
	Current height centile	<1st	ND	<1st	25th	1-3rd	3rd	1st		<1st	50-75th
	Decreased body weight HP:0004325 (<3rd centile)	-	ND	+	-	-	-	-		-	+
	Current weight centile	50th	ND	<1st	50th	90th	5-50th	3-10th		10-25th	<3rd
	Abnormality of the nervous system HP:0000707	+	+	+	+	+	+	+	+	+	+	10/10 (100%) abnormality of the nervous system	8/8 (100%) abnormality of the nervous system	20/20 (100%) abnormality of the nervous system	38/38 (100%) abnormality of the nervous system
	Intellectual disability HP:0001249	+ Profound Intellectual disability HP:0002187	Severe-profound Intellectual Disability (HP:0010864); Delayed speech and language development HP:0000750; Short attention span HP:0000736	+ Severe Intellectual Disability (HP:0010864)	-	+ Severe Intellectual Disability (HP:0010864)	+ Severe Intellectual Disability (HP:0010864); Delayed speech and language development HP:0000750;	Moderate Intellectual Disability(HP:0002342); Delayed speech and language development HP:0000750; Seizures (HP:0001250)	Severe Intellectual Disability (HP:0010864); Delayed speech and language development HP:0000750	Severe Intellectual Disability (HP:0010864); Delayed speech and language development HP:0000750	Moderate Intellectual Disability(HP:0002342); Delayed speech and language development HP:0000750;	9/10 (90%) intellectual disability (ID); 2/9 (22%) moderate ID ; 7/9 (78%) severe to profound ID	8/8 (100%) intellectual disability (ID); 3/8 (38%) moderate ID; 5/8 (63%) severe-profound ID	20/20 (100%) intellectual disability; 1/20 (5%) borderline; 5/20 (25%) mild; 13/ 20 (65%) moderate; 1/20 (5%) severe	37/38 (97%) intellectual disability; 1/38 (3%) borderline ID; 5/38 (13%) mild ID; 18/38 (47%) moderate ID; 13/38 (34%) severe-profound ID
	Delayed speech and language development HP:0000750	+	+	+	+	+	+	+	+	+	+	10/10 (100%) delayed speech and language development	8/8 (100%) delayed speech and language development	20/20 (100%) delayed speech and language development	38/38 (100%) delayed speech and language development
	Seizures HP:0001250	+	-	-	-	-	-	+	-	uncertain	uncertain	2/10 (20%) seizures	2 /8 (25%) seizures	5/20 (25%) seizures	9/38 (24%) seizures
	Behavioral abnormality HP:0000708	-	-	-	-	-	+ Abnormal aggressive, impulsive or violent behavior HP:0006919	-	-	-	-	1/10 (10%) behavioral abnormality	4/8 (50%) behavioral abnormality	9/20 (45%) behavioral abnormality	14/38 (38%) behavioral abnormality
	Other disorder of nervous system physiology HP:0012638	+ Muscular hypotonia HP:0001252; Hyperkinesis HP:0002487; Inability to walk HP:0002540	-	+ Muscular hypotonia HP:0001252;Hypertonia HP:0001276; Progressive spasticity HP:0002191; Dystonia HP:0001332; Involuntary movements HP:0004305; Stereotypy HP:0000733	-	+ Muscular hypotonia HP:0001252;Hypertonia HP:0001276; Progressive spasticity HP:0002191; Abnormality of coordination HP:0011443	+ Muscular hypotonia HP:0001252;Hypertonia HP:0001276; Progressive spasticity HP:0002191; Abnormality of coordination HP:0011443	+ Muscular hypotonia HP:0001252	+ Muscular hypotonia HP:0001252	+ Muscular hypotonia HP:0001252	+ Muscular hypotonia HP:0001252;Hypertonia HP:0001276; Progressive spasticity HP:0002191	8/10 (80%) other disorder of nervous system physiology; 8/10 (80%) muscular hypotonia; 3/10 (30%) hypertonia and progressive spasticity; 3/10 (30%) abnormality of coordination, stereotypic or involuntary movements	8/8 (100%) other disorder of nervous system physiology; 5/8 (63%) muscular hypotonia; 2/8 (25%); hypertonia and progressive spasticity; 6/8 (75%) abnormality of coordination, stereotypic or involuntary movements, 1/8 (13%) quadriplegic cerebral palsy, 1/8 (13%) tongue fasciculations	18/20 (90%) other disorder of nervous system physiology; 10 / 20 (50%) muscular hypotonia; 11/ 20 (55%) abnormality of coordination, stereotypic or involuntary movements	34/38 (89%) other disorder of nervous system physiology; 23/38 (60%) muscular hypotonia; 5/38 (13%) hypertonia and progressive spasticity; 20/38 (53%) abnormality of coordination, stereotypic or involuntary movements
	Morphological abnormality of the central nervous system HP:0002011	+ Ventriculomegaly HP:0002119; Abnormal CNS myelination HP:0011400	+ Abnormal CNS myelination HP:0011400	+ Ventriculomegaly HP:0002119	- (normal MRI brain)	- (not had MRI )	+ Abnormality of neuronal migration HP:0002269 Cerebellar atrophy HP:0001272 Abnormality of the periventricular white matter HP:0002518	+ Gray matter heterotopia HP:0002282	+ Abnormal CNS myelination HP:0011400 Abnormality of neuronal migration HP:0002269	+ Aplasia/Hypoplasia of the cerebrum HP:0007364; Ventriculomegaly HP:0002119; Aplasia/Hypoplasia of the corpus callosum HP:0007370	+ Abnormal CNS myelination HP:0011400	8/9 (89%) morphological abnormality of the central nervous system; 7/9 (87%) ventriculomegaly; 6/9 (67%) white matter abnormality; 1/9 (11%) cerebellar abnormality ; 3/9 (33%) abnormality of neuronal migration.	3/6 (50%) morphological abnormality of the central nervous system ; 1/ 6 (17%) ventriculomegaly or cerebral atrophy ; 3/6 (50%) white matter abnormality; 2/6 (33%) cerebellar abnormality ; 1/6 (17%) abnormality of neuronal migration, 1/6 (17%) aqueduct stenosis	4/6 (67%) morphological abnormality of the central nervous system ; 1/6 (17%) ventriculomegaly, 1/6 (17%) white matter abnormality, 1/6 (17%) cerebellar abnormality; 1/6 (17%) cervical cord compression,	15/21 (71%) morphological abnormality of the central nervous system; 9/21 (43%) ventriculomegaly or cerebral atrophy; 10/21 (48%) white matter abnormality; 4/21 (19%) cerebellar abnormality; 4/21 (19%) abnormality of neuronal migration
	Abnormality of the respiratory system HP:0002086	+ Recurrent infections due to aspiration HP:000489; Bronchiectasis HP:0002110; Laryngomalacia HP:0001601 Abnormal blood oxygen level HP:0500165; Excessive salivation HP:0003781		+ Recurrent lower respiratory tract infections HP:0002783; Chronic lung disease HP:0006528; Asthma HP:0002099				+ Tracheomalacia HP:0002779	+ Recurrent lower respiratory tract infections HP:0002783	+ Apnea HP:0002104; Abnormal blood oxygen level HP:0500165	+ Recurrent infections due to aspiration HP:000489; Laryngomalacia HP:0001601	6/10 (60%) abnormality of the respiratory system; 3/10 (30%) laryngo or tracheo malacia; 1/10 (10% ) apnoea; 3/10 (30%) abnormal lung morphology	3/8 (38 %) abnormality of the respiratory system; 1/8 (13%) laryngo or tracheomalacia, 1/8 (13%) apnea, 1/8 (13%) chronic respiratory failure, 1/8 (13%) tracheostomy and ventilator, 1/8 (13%) neonatal pneumothorax	1/20 (5%) abnormalities of the respiratory system; 1/20 (5%) abnormal lung morphology; 1/20 (5%) idiopathic pulmonary fibrosis	10/38 (26%) abnormalities of the respiratory system; 4/38 (11%) laryngo or tracheomalacia 2/38 (5%) apnoea; 4/38 (11%) abnormal lung morphology
	Abnormality of the cardiovascular system HP:0001626	-	-	+ Abnormal pulmonary artery morphology HP:0030966	-	-	-	+ Ventricular septal defect HP:0001629; Atrial septal defect HP:0001631	+ Ventricular septal defect HP:0001629	+ Bradycardia HP:0001662	-	4/10 (40%) abnormality of the cardiovascular system	1/8 (13%) abnormality of the cardiovascular system; 1/8 (13%) neck hemangioma	2/20 (10%) abnormality of the cardiovascular system ; 1/20 (5%) increased left ventricular wall thickness, 1/20 (5%) myocardial infarction	7/38 (18%) abormality of the cardiovascular system
	Abnormality of the genitourinary system HP:0000119	+ Recurrent urinary tract infections HP:0000010;Urinary retention HP:0000016	-	+ Cryptorchidism HP:0000028	-	-	-	-	-	-	+ Cryptorchidism HP:0000028	3/10 (30%) abnormality of the genitourinary system; 2/10 (20%) cryptorchidism	3/8 (38%) abnormality of the genitourinary system; 1/7 (14%) cryptorchidism; 2/7 (29%) hypospadias	4/20 (20%) abnormality of the genitourinary system; 4/20 (20%) microorchidism and/or small penis	10/38 (26%) abnormality of the genitourinary system; 7/37 (19%) cryptorchidism
	Abnormality of the eye HP:0000478	Myopia HP:0000545; High myopia HP:0011003;Visual impairment HP:0000505	-	+ Visual impairment HP:0000505	-	-	-	+ Visual impairment HP:0000505; Iris coloboma HP:0000612	-	+ Exotropia HP:0000577	+ Exotropia HP:0000577	5/10 (50%) abnormality of the eye; 2/10 (20%) strabismus	3/8 (38%) abnormality of the eye; 1/8 (13%) cortical visual impairment; 1/8 (13%) myopia, 1/8 (13%) strabismus, 1/8 (13%) astigmatism, 1/8 (13%) bilateral ptosis; 1/8 (13%) nystagmus	1/20 (5%) abnormality of the eye; 1/20 (5%) strabismus; 1/20 (5%) nystagmus	9/38 (24%) abnormality of the eye; 4/38 (11%) strabismus; 2/38 (5%) nystagmus
	Abnormality of the ear HP:0000598	+ otitis media with effusion HP:0031353	+ Sensorineural hearing impairment HP:0000407	-	-	-	-	+ otitis media with effusion HP:0031353; Sensorineural hearing impairment HP:0000407	-	-	+ otitis media with effusion HP:0031353; Sensorineural hearing impairment HP:0000407	3/10 (30%) abnormality of the ear ; 3/10 (30%) otitis media with effusion; 3/10 (30%) sensorineural hearing impairment	0/8 (0%) abnormality of the ear; 0/8 (0%) otitis media with effusion; 0/8 (0%) sensorineural hearing impairment	3/20 (15%) abnormality of the ear; 0/20 (0%) otitis media with effusion; 0/20 (0%) sensorineural hearing impairment	6/38 (16%) abnormality of the ear; 3/38 (8%) otitis media with effusion; 3/38 (8%) sensorineural hearing impairment
	Type of abnormality of the ear HP:0000598											3/9
		no	Hearing abnormality HP:0000364; Hearing impairment HP:0000365; Sensorineural hearing impairment HP:0000407	no	no	no	no	Hearing abnormality HP:0000364; Hearing impairment HP:0000365; Sensorineural hearing impairment HP:0000407		no		3/9
	Hearing further comments	nerves. He required bilateral myringotomy and tube insertion for recurrent otitis media with effusion.	Bilateral hearing loss	No concerns but documented formal testimg	normal	normal	normal	mild-moderate bilateral hearing loss awaiting hearing aids,		Passed Hearing Screen as of 4/2018.	Bilateral sensory hearing loss of unknown cause– cochlear implant.grommets. Normal CT/temporal bones
	Abnormality of the head HP:0000234	-	-	-	+ Retrognathia HP:0000278	-	-	+ Cleft palate HP:0000175	+ Plagiocephaly HP:0001357	-	+ Plagiocephaly HP:0001357	4/10 (40%) abnormality of the head; 1/10 (10%) cleft palate	4/8 (50%) abnormality of the head; 1/8 (13%) micrognathia, 1/8 (13%) soft palate abnormality, 2/8 (25%) impaired mastication	0/20 (0%) abnormality of the head	8/38 (21%) abnormality of head; 2/38 (5%) abnormal palate morphology
	Abnormality of limbs HP:0040064	+ Coxa valga HP:0002673	-	-	-	-	-	-	-	-	+ Talipes HP:0001883	2/10 (20%) abnormality of limbs	2/8 (25%) abnormality of limbs, 2/8 (25%) clinodactyly	2/20 (10%) abonormality of the limbs; 2/20 (10%) pes planus and hind foot valgus deformity	6/38 (16%) abnormality of the limbs
	Abnormality of the skeletal system HP:0000924			+ Kyphosis HP:0002808					+ Scoliosis HP:0002650; + developmental dysplasia of the hip HP: 0001385		+ Scoliosis HP:0002650	3/10 (30%) abnormality of the skeletal system	1/8 (13%) abnormality of the skeletal system; 1/8 (13%) subluxation of the hips and joint laxity	2/20 (10%) abnormality of the skeletal system; 1/20 (5%) subluxation of the hips and joint laxity	6/38 (16%) abnormality of the skeletal system; 2/38 (5%) subluxation of the hips and joint laxity
	Musculoskeletal problems	Electromyography and nerve conduction studies (EMG/NCS) were within normal limits at 16 months He acquired a bilateral coxa valga deformity.	N	Abnormality of the curvature of the vertebral column HP:0010674	no	hypotonia; less severe than brother	Yes; hypotonia- persistent ; weak	hypotonia		Dysmorphic facies noted by Geneticist.	Talipes Equinovarus Myopathy face, trunk, neck Increased tone in the legs Brachydactyly, fingers Flat feet Muscle Biopsy: Pleomorphic mitochondria associated with an increase in lipid in some of the fibres. Flat acetabulae. Scoliosis of thoracic spine. Mild left negative ulnar variance. Myopathy: muscle biopsy: CONCLUSION: Right vastus lateralis muscle biopsy: Pleomorphic mitochondria associated …
	Abnormality of the skin HP:0000951	-	-	-	-	-	-	+ Eczema HP:0000964	-	+ Eczema HP:0000964	-	2/10(20%) abnormality of the skin	1/8 (13%) abnormality of the skin; 1/8 (13%) abnormal palmar creases	0/20 (0%) abnormality of the skin	3/38 (8%) abnormality of the skin
	Dermatological	No issues	N	Nappy rash at infant 15 years old- 18th feb 2014- Good Skin	no	dry skin; acanthosis nigricans	No	Eczema, treated with topical steroids and daily emollients.		Severe Atopic Dermatitis, possibly related to FLG mutation(Heterozygous for R501X and S3247X pathogenic variants in the FLG gene). Seborrheic Dermatitis as well.	Dry skin of the right foot Infected lesion on hip and knee Nov 09 – Streptococcus/Staphylocococcus aureus/Klebsiella Infected wound swab Oct 15 – staphylococcus aureus Prominent fetal fingertip pads, Deep single palmar creases forehead caplillary haemangiona Hirsuit back and legs Hair head sparse particularly in temporal aspects, and improving with age Mild cervical webbing
	Abnormality of the immune system HP:0002715	+ Recurrent respiratory infections HP:0002205 Recurrent urinary tract infections HP:0000010	-	+ Recurrent respiratory infections HP:0002205	-	-	-	-	-	-	+ Neutropenia HP:0001875	3/10 (30%) abnormality of the immune system	0/8 abnormality of the immune system	0/20 (0%) abnormality of the immune system	3/38 (8%) abnormality of the immune system
	Recurrent infections/ immunodeficiency? Comments	recurrent chest and urinary infections. Recurrent otitis media. Normal quantitative immunoglobulins, normal lymphocyte immunophenotyping, normal mitogen assay.	N	Chronic lung disease- recurrent chest infections	no	no	No	No		None	low neutrophils/ basophils
	Abnormality of the digestive system HP:0025031	+ Gastroesophageal reflux HP:0002020 Feeding difficulties HP:0011968; Drooling HP:0002307	-	+ Gastroesophageal reflux HP:0002020 Feeding difficulties HP:0011968	-	Drooling HP:0002307	-	+ Gastroesophageal reflux HP:0002020 Feeding difficulties HP:0011968	+ feeding difficulties HP:0011968; + chronic constpation HP: 0012450	+ Gastroesophageal reflux HP:0002020 Feeding difficulties HP:0011968; Oral-pharyngeal dysphagia HP:0200136; Drooling HP:0002307	+ Feeding difficulties HP:0011968	5/10 (50%) abnormality of the digestive system; 5/10 (50%) feeding difficulties; 1/10 (10 %) dysphagia; 3/10 (3%) gastroesophageal reflux; 3/10 (30%) drooling	2/8 (25 %) abnormality of the digestive system; 2/8 (25%) feeding difficulties, 1/8 (13%) dysphagia; 1/8 (13%) gastroesophageal reflux; 1/8 (13%) drooling	0/20 (0%) abnormality of the digestive system	7/38 (18%) abnormality of the digestive system; 7/38 (18%) feeding difficulties 2/38 (5%) dysphagia, 4/38 (11%) gastroesophageal reflux, 4/38 (11%) drooling
	Feeding difficulites / gastrointestinal concerns	He had feeding dysfunction requiring gastrostomy tube feeding, and gastroesophageal reflux managed with domperidone and omeprazole. He first required a nasogastric feeding tube at 1 month of age, and had not fed orally since 6 months. multi-pathogen colonization of his gastrointestinal tract,	N	NGT fed for first 7 weeks, then feeding well- thickened fluids and solids	no	no	No	Yes- cleft related ( specialised bottles currently tolerates soft mashable food); gastro-oesophageal reflux in first year of life, treated with ranitidine. Now resolved.		Gastrostomy tube feeding 100%. Severe Dysphagia. Low tone(abnormal epiglottis morphology). Aspirates. Drooling present.	Initial difficulties in sucking/swallowing and delayed weight gain. As older child problems with vomiting after meals and subsequent weight loss
									-
									-

## Sheet: more detail 
Phenotype (HPO term)	Individual 1	Individual 2	Individual 3	Individual 4a	Individual 4b	Individual 5	Individual 6	Individual 7	Individual 8	Percentage of this cohort (n=9)	Percentage of total THOC2 cohort (n=24)	EP comment
Variant NM_001081550.1	c.229 C>T,p.Arg77Cys	c.2170A>G, p.Lys724Glu	c.2642A>G:p.Tyr881Cys	c.2942G>A:p.Cys981Tyr	c.2942G>A,p.Cys981Tyr	c.3223C>T, p.Arg1075Trp	c.4646A>G,p.Lys1549Arg	c.1996A>G, pN666D	nullizygosity for exons 37 and 38	8/9 missense variants: 1/9 intragenic deletion		? Exclude- move to variant table
Involved clinician and contact details	gregory.costain@sickkids.ca	Banka Siddharth (R0A); DECIPHER Patient 284174	Ype Elgersma (y.elgersma@erasmusmc.nl); Marja Wessels, m.w.wessels@erasmusmc.nl	Cynthia Curry <cynthia.curry@gmail.com>	Cynthia Curry <cynthia.curry@gmail.com>	Dr Alice Gardham; alice.gardham@nhs.net (Specialist Registrar)	Rishi Malla <rishimalla@gmail.com> medical university of south carolina	Mark Tarnopolsky; tarnopol@mcmaster.ca ; Brady Lauren <bradyla@HHSC.CA	Dimitar N Azmanov and Gareth Baynam, PathWest and King Edward Memorial Hospital, WA.
Male gender	+	+	+	+	+	+	+	+	+	9/9
Current age (year)	5y10m	20 years	5 yr	15 years	10 years	2 yr 6 mo	2 yr	5 yr	11 years
Abnormality of prenatal development or birth HP:0001197	+	+	+			+	+	+	+	7/9
Type	Decreased fetal movement HP:0001558; Intrauterine growth restriction ( HP:0001511); Poor suck HP:0002033	Prenatal maternal abnormality HP:0002686 Intrauterine growth restriction ( HP:0001511); Neonatal respiratory distress HP:0002643; Poor suck HP:0002033	Poor suck HP:0002033			Neonatal respiratory distress HP:0002643	Intrauterine growth restriction ( HP:0001511); Neonatal respiratory distress HP:0002643; Poor suck HP:0002033	Neonatal respiratory distress HP:0002643;	Poor suck HP:0002033
Prenatal maternal abnormality HP:0002686		+								1/9		? Exclude one only
Intrauterine growth restriction ( HP:0001511)	+	+					+			3/9
Premature birth HP:0001622		+
Neonatal respiratory distress HP:0002643		+				+	+	+		4/9
Poor suck HP:0002033	+	+	+				+		+	5/9
Comment	IUGR, decreased fetal movements.	IUGR, oligohydramnios, maternal HELLP and pre-eclampsia.	-	-	-	-	IUGR	-	-			? Delete - include in case descriptions only
Comment	ELSC 38 weeks for breech. 91,105. poor feeding. Admitted to NICU in first few days	32 weeks- Emergency C/S- Required resuscitation and intubation with Apgars 5@ 1 minute, 9 @ 5 minutes. Required intubation and resuscitation. Developed RDS requiring ventilation for 1 day and the 1 year of oxygen- Chronic Lung disease. 10 weeks in Neonatal unit, Tube fed for 7 weeks	Birth at 41 weeks, 4200 gram, apgar 8/10. First few days little suction reflex, afterwards no problems	term	40 weeks; normal birth ; no concerns	term; Admitted to NICU with respiratory distress. Needed oxygen for three days. NG fed initially. Given IV antibiotics for five days but cultures negative.	37 wk gestation. Non-reassuring fetal heart rate with compound hand/vertex presentation. APGAR was 3 and 8 at 1 and 5 minutes respectively, limp, cyanotic, apneic. Required positive pressure ventilation X 45s.	39 weeks, Apgars 7,5,9, PPV needed for 20-30 seconds after birth	40 weeks - ventouse delivery. Initial difficulites sucking/swallowing ad weight gain			? Delete - include in case descriptions only
Gestation at birth (weeks)	38	32	41	40	40	40	37	39	40			? Delete - include in case descriptions only
Apgar scores (1 minute; 4 minute)	9,10	5,9	8,10	normal	normal	ND	3,8	7,5	normal			? Delete - include in case descriptions only
Resuscitation at birth, NICU admission?	NICU for 3 days for feeding support for poor suck	Required intubation for respiratory distress. 10 weeks in NICU, tube fed for 7 weeks, supplementary oxygen 1 year.	Required feeeding support for 3 days due to poor suck.	No	No	NICU fir first week for oxygen support for respiratory distress	Resuscitation required for apnoea at birth, including PPV	Resuscitation required for apnoea at birth, including PPV	Required feeeding support initially due to poor suck/ swallow			? Delete - include in case descriptions only
Growth Abnormality (HPO: 0001507)	+	+	-	+	+	+	+	-	+	7/9
Type	Microcephaly HP:0000252; Short stature HP:0004322	Small for gestational age (HP:0001518); Microcephaly HP:0000252; Short stature HP:0004322' Decreased body weight HP:0004325		Short stature HP:0004322		Microcephaly HP:0000252 (<3rd centile)	Short stature HP:0004322		Microcephaly HP:0000252 (<3rd centile); Decreased body weight HP:0004325			Smaller than normal size according to sex and gestational age related norms, defined as a weight below the 10th percentile for the gestational age.
Birth weight (kg)	2.37	1.05	4.2	3.03	3.85	3.4	2.65	3.45	3.2
Birth length (cm)	ND	ND	ND	ND	54	ND	51	49.5	47			Exclude? Included in case descriptions only
Birth HC (CM)	ND	ND	ND	ND	36.8	ND	32.5	ND	33.3
Current height (at what age)	short stature (<3rd) 93 cm (-2.7 standard deviations).	Nov 2006 106cm 11 years old (17/05/2010)- Height: 128 cm was less ran 0.4th centile 15 years old- 18th feb 2014- 145- approx due to contractures (below 0.4th centile)	At the age of 5 years 4 mnths: length 112 (-0,63 SD)	152.3 cm ( 15 yrs)	126.cm (10 yrs)	Height 70.5cm at 1 year, 77cm at 20 months.	69 cm at 13.5 mo	Not measured	146cm tall at 10 years 1 month old (50-75th centile). Below 1st percentile at 8 years old.
Current weight (at what age)	19.5kg (50-5th) 5 yr 4 mo	Nov 2006 14.9 kg (below 0.4TH) 24th Feb 2010- 21 kg (below 0.4th centile) 11 years old (17/05/2010)- weight: 21 kg was less ran 0.4th centile 15 years old- 18th feb 2014- 30.8 kg (below 0.4th centile)	At the age of 5 years 4 mnths: weight 19 kg (-0,29 SD)	75.6 kg (15 yrs)	31 Kg ( 10 years)	weight at 1 year 8.56kg (2nd-9th centile)	9.48 kg at 13.5 mo	Not measured	21.5kg at 10 years 1 month old
Microcephaly HP:0000252 (<3rd centile)	+	+	-	-	-	+	-	-	+	4/9
Current head circumference (at what age)	microcephalic. 4 yr 2 mo (head 46.4cm (-3.4 SD)	microcephalic , plagiocephaly/brachycephaly 7 months (5 months corrected 01/06/1999) HC below 3rd centile 4 years and 10 months (18/09/2003); HC: 45 cm 11 years old (17/05/2010)- HC : 47.3 cm was less ran 0.4th centile 15 years old- 18th feb 2014- 48.5 cm(below 0.4th centile)	At the age of 5 years 4 mnths: head circumference 52.5cm (0.55 SD)	55.5 cm ( 15 yrs)	51.5 cm ( 10 years)	microcephalic: HC at one year 44Cm (<0.4th centile)	45 cm at 12 months of age.	48.5 cm (2nd percentile)	47cm at 10 years 1 month. Microcephalic
Current head circumference	<2nd	<2nd	50-75th	50th	2nd-10th	<2nd	75th	2-10th	<2nd
Short stature HP:0004322 (<3rd centile)	+	+	-	+	_	+	+	ND	-	8/8
Current height centile	<1st	<1st	25th	1-3rd	3rd	1st	<1st	ND	50-75th
Decreased body weight HP:0004325 (<3rd centile)	-	+	-	-	-	-	-	ND	+
Current weight centile	50th	<1st	50th	90th	5-50th	3-10th	10-25th	ND	<3rd
Abnormality of the nervous system HP:0000707	+	+	+	+	+	+	+	+	+	9/9
Abnormality of nervous system physiology HP:0012638;	+	+	+	+	+	+	+	+	+	9/9
Intellectual disability (HP:0001249)	+	+	-	+	+	+	+	+	+	8/9
Type	Profound Intellectual disability (HP:0002187); Delayed speech and language development HP:0000750; Seizures (HP:0001250)	Severe Intellectual Disability (HP:0010864); Delayed speech and language development HP:0000750	Delayed speech and language development HP:0000750	Severe Intellectual Disability (HP:0010864); Delayed speech and language development HP:0000750	Severe Intellectual Disability (HP:0010864); Delayed speech and language development HP:0000750; Abnormal aggressive, impulsive or violent behavior HP:0006919	Moderate Intellectual Disability(HP:0002342); Delayed speech and language development HP:0000750; Seizures (HP:0001250)	Severe Intellectual Disability (HP:0010864); Delayed speech and language development HP:0000750	Severe-profound Intellectual Disability (HP:0010864); Delayed speech and language development HP:0000750; Short attention span HP:0000736	Moderate Intellectual Disability(HP:0002342); Delayed speech and language development HP:0000750;	7 severe to profound ID; 2 moderate ID; 1 absent ID; 9/9 speech and language delay; 2/9 seizures
Delayed speech and language development HP:0000750	+	+	+	+	+	+	+	+	+	9/9
Further comments on learning difficulites.	Profound GDD. Sat 24 mo stood without support 30 mo. Rake grasp. No words at 5 years.	Severe developmental dalay Severe learning difficulties	At the age of 4 years severe speech delay (speech apraxia), only speaking a few words such as mama papa, no. Is making progress, making more sounds, but is proficient in communicating with sign language. Normal IQ (117). Mild motor delay	Severe	Severe	GDD: at one year rolling , sit briefly unsupported reach for objects, noises no babble (speech delay)	Severe global developmental delay: "He acts like a 3 month old." Pt doesn’t engage. Pt does have a smile or a sad crying face. He is not sitting up on his own. He does not attempt to crawl. He has attempted to roll-over but has not been succesful. He is tracking, smiling, but remains non-verbal. He has not laughed. Pt kicks his arms and legs but not particularly purposefully. Pt is not reaching f…	likely severe-profound	ID - limited speech. Delayed motor development			? Exclude include in case reports
Seizures (HP:0001250)	+	-	-	-	-	+	uncertain	-	uncertain	2/9
Seizure type	Generalized-onset seizure HP:0002197; Generalized myoclonic seizures HP:0002123; Generalized tonic seizures HP:0010818; Epileptic spasms HP:0011097					Generalized-onset seizure HP:0002197; Epileptic spasms HP:0011097	EEG abnormalities no clinical seizures		Possible absence seizures			? Exclude include in case reports
Seizures (type) comment	His most recent electroencephalogram (EEG) at 5 years showed findings consistent with symptomatic generalized epilepsy, including brief electro-clinical episodes with tonic/myoclonic and epileptic spasm signs, and generalized interictal epileptiform activity, on a slow background activity for his age.	No overt seizures but had staring episodes as infant- EEG in 2000 and 2002- Excess fast- beta activity Jerky movements when surprised	no	no	no	yes - Infantile spasms, EEG hypsarrhythmia, pred and vigabatrin good response	Possible seizures with EEG showing posterior quadrant sharp waves. And spikes at times periodic (LPDs). Later, 6/28 EEG showed presence of PLDs and GPDs.	None	EEG Dec 2008 normal Possible absence seizures May 2012
Other disorder of nervous system physiology	+ Inability to walk HP:0002540; Muscular hypotonia HP:0001252; Hyperkinesis HP:0002487; Inability to walk HP:0002540	+ Muscular hypotonia HP:0001252;Hypertonia HP:0001276; Progressive spasticity HP:0002191; Dystonia HP:0001332; Involuntary movements HP:0004305; Stereotypy HP:0000733	-	+ Muscular hypotonia HP:0001252;Hypertonia HP:0001276; Progressive spasticity HP:0002191; Abnormality of coordination HP:0011443;	+ Muscular hypotonia HP:0001252;Hypertonia HP:0001276; Progressive spasticity HP:0002191; Abnormality of coordination HP:0011443	+ Muscular hypotonia HP:0001252;	+ Muscular hypotonia HP:0001252;	-	+ Muscular hypotonia HP:0001252;Hypertonia HP:0001276; Progressive spasticity HP:0002191	2019-09-07
Abnormality of movement comment HP:0100022	yes: Hyperkinesis Gait disturbance HP:0001288; Inability to walk HP:0002540	yes: Dystonia HP:0001332; Involuntary movements HP:0004305; Stereotypy HP:0000733	no	Progressive spasticity	Progressive spasticity	no	no	no	no
Abnormal muscle tone HP:0003808	+	+	+	+	+	+	+	-	+	8/9
Abnormal muscle tone HP:0003808	yes: Muscular hypotonia HP:0001252;	yes: Muscular hypotonia HP:0001252;Hypertonia HP:0001276; Progressive spasticity HP:0002191	yes: mild regulation of tone abnormality	yes: Muscular hypotonia HP:0001252;Hypertonia HP:0001276; Progressive spasticity HP:0002191; Abnormality of coordination HP:0011443; Drooling HP:0002307	yes: Muscular hypotonia HP:0001252;Hypertonia HP:0001276; HP:0002191 Progressive spasticity; Abnormality of coordination HP:0011443	yes: Muscular hypotonia HP:0001252;	yes: Muscular hypotonia HP:0001252;	no	yes: Muscular hypotonia HP:0001252;Hypertonia HP:0001276; HP:0002191 Progressive spasticity	8/9
Abnormality of nervous system physiology HP:0012638; Abnormality of central motor function HP:0011442; Abnormality of coordination HP:0011443			no	yes	yes					2/10
Gait disturbances/ progressive neurological symptoms further comments	abnormal hyperkinetic movements.	Regression at 2 years of age Dystonia, progressive spasticity Poor central muscle tone with peripheral spasticity with knee flexion contractures cerebral palsy Marked startle reflex on examination at 9 years of age	no	Yes, abnormal gait, poor balance and coordination, weakness, spasticity. Crouched gait progressive	Yes, abnormal gait, poor balance and coordination, weakness, spasticity; crouched gait progressive	no (but young)	N/A. Pt has severe motor delay and still cannot roll over, or sit up on his own. Pt is globally hypotonic.	None	myopathy of face trunk neck increased tone in the legs.
Behavioral abnormality HP:0000708	-	-	-	+	+	-	-	+	-	3/9
Behavioral abnormality HP:0000708			no	yes:Drooling HP:0002307	yes: Abnormal aggressive, impulsive or violent behavior HP:0006919			yes: Short attention span HP:0000736		3/9
Autism/ Behavioural problems further comments	No. 5 years recognise parents. Does not smile.	Holds hands together and uses them repetitively Rocking and chewing fingers 4 years and 10 months: No language development, clasps his hands in midline and puts to his mouth regulary-wrings hands in midline 9 years: Limited communication, no signs and little verbal comprehension, simple switch choices at school 11 years: vocalises and cry to express needs, uses a switch at school. Makes noises an…	no	Yes	Yes	no (but young)	Pt is generally calm but expresses that he is upset when he needs a diaper change or is hungry.	Possible ADHD - but not formally diagnosed
Morphological abnormality of the central nervous system HP:0002011	+	+	-	-	+	+	+	+	+	7/9
Type	Ventriculomegaly HP:0002119; Abnormal CNS myelination HP:0011400	Ventriculomegaly HP:0002119			Abnormality of neuronal migration HP:0002269 ACerebellar atrophy HP:0001272 Abnormality of the periventricular white matter HP:0002518	Gray matter heterotopia HP:0002282;	Aplasia/Hypoplasia of the cerebrum HP:0007364; Ventriculomegaly HP:0002119; Aplasia/Hypoplasia of the corpus callosum HP:0007370	Abnormal CNS myelination HP:0011400	Yes (EP to complete)
type of morphological abnormality of the central nervous system			normal MRI
Brain MRI/CT comments	The first magnetic resonance imaging (MRI) study of his brain performed at our institution was at age 18 months. There was delayed myelin maturation, a slightly small midbrain, and non- specific areas of white matter T2 hyperintensity. Repeat brain MRI at 4 years showed interval development of a bright signal intensity involving the olives of the medulla oblongata with persistent delay in the mye…	in 2000- in Warrington abnromal shape of skull and brain In Sept 2007 at Alder Hey-normal brain structure, mild dilatation of 3rd and lateral ventricles.	normal MRI 2017	no	Cerebellar atrophy & periventricular changes	nodular heterotopia	MRI (1/10/2018): Punctate intraparenchymal blood within the right parietal lobe and additional area of blood within the extra-axial space of the posterior fossa inferior to the right cerebellum, indeterminate but could be related to birth trauma. Age appopriate myelination (patient was a 38 week gestation without complication). MRI (3/16/2018): Mild generalized prominence of the extra-axial space…	?hypomyelination. Follow-up MRI scheduled in April 2019
MRI available	Yes - Emma has CD	?	no	no	Yes	Yes	Yes, Consent signed.	Y	yes-EP has copy electronically
Abnormality of the musculature HP:0003011	yes	yes	yes	yes	yes			no	yes	5/9
Type of Abnormality of the musculature HP:0003011	Abnormality of the musculature HP:0003011 (persistant poor central muscle tone)	Abnormality of the musculature HP:0003011 (persistant poor central muscle tone)	dysregulation of tone	Abnormality of the musculature HP:0003011 (weak)	Abnormality of the musculature HP:0003011 (weak)			no	Abnormality of the musculature HP:0003011 (persistant poor central muscle tone)
Abnormality of the musculature HP:0003011	-	-	-	-	+	-	-	-	+	2/9
Type					Muscle weakness HP:0001324				Muscle weakness HP:0001324
Abnormality of the respiratory system HP:0002086	+	+	-	-	-	+	-	-	+	4/9
Type	+ Recurrent infections due to aspiration HP:000489; Bronchiectasis HP:0002110; Laryngomalacia HP:0001601	+ Recurrent lower respiratory tract infections HP:0002783; Chronic lung disease HP:0006528				+ Tracheomalacia HP:0002779			+ Recurrent infections due to aspiration HP:000489; + Laryngomalacia HP:0001601
Abnormality of the upper respiratory tract HP:0002087	+									3/9
Functional respiratory abnormality HP:0002795	+ Abnormal blood oxygen level HP:0500165; Excessive salivation HP:0003781	+ Asthma HP:0002099					+ Apnea HP:0002104 + Abnormal blood oxygen level HP:0500165			3/9
Respiratory symptoms? Comments	Recurrent aspiration pneumonia with multi-pathogen colonization of the lungs. Oxygen dependence. CT chest showed scattered tree in bud nodular opacities in the lungs bilaterally, and linear bronchiectasis. He has had recurrent respiratory infections since infancy, resulting in several hospital admissions per year. Computerized tomography (CT) chest after age 1 year showed scattered tree-in-bud no…	Chronic Lung disease- Oxygen until 1 year of Age, Recurrent Chest infections,Asthma	no	no	No	tracheomalacia and mild subglottic narrowing	Oxygen desaturation / spells / apneas.	N	inspiratory stridor (laryngo malacia); mild cervical webbing; Pneumonia (Nov 09). Recurrent chest infections - ?related to myopathy inspiratory stridor, laryngomalacia
Abnormality of the cardiovascular system HP:0001626	-	+	-	-	-	+	+	-	-	4/9
Type	-	+ Abnormal pulmonary artery morphology HP:0030966	-	-	-	+ Ventricular septal defect HP:0001629; Atrial septal defect HP:0001631	+ Bradycardia HP:0001662	-	-	2/9
Abnormality of cardiovascular system electrophysiology HP:0030956	-	-	-	-	-	-	+ Bradycardia HP:0001662	-	-	1/9
Cardiac anomalies further comments	normal echo	Pulmonic stenosis- Pulmonary Valve and right main Pulmonary Artery stenosis	-	-	-	VSD and ASD (small likely to spontaneously close),	Recurrent Bradycardia. Benign Heart Murmur	-	-
Abnormality of the genitourinary system HP:0000119	+ + Recurrent urinary tract infections HP:0000010;Urinary retention HP:0000016	+ Cryptorchidism HP:0000028	-	-	-	-	-	-	+ Cryptorchidism HP:0000028	3/8
Type									Cryptorchidism HP:0000028	1/8
Abnormal external genitalia HP:0000811;									Cryptorchidism HP:0000028	2/9
Genitourinary anomalies									Cryptorchidism HP:0000028
Abnormality of the eye HP:0000478	Myopia HP:0000545; High myopia HP:0011003;Visual impairment HP:0000505 +	+	-	-	-	+ Visual impairment HP:0000505; Iris coloboma HP:0000612	+ Exotropia HP:0000577	-	+ Exotropia HP:0000577	5/8
Type	Myopia HP:0000545; High myopia HP:0011003;Visual impairment HP:0000505					Visual impairment HP:0000505; Iris coloboma HP:0000612	Exotropia HP:0000577		Exotropia HP:0000577	2/8
Abnormality of refraction HP:0000539;										2/8
Abnormal eye physiology HP:0012373;										2/8
Abnormality of the eye HP:0000478; Abnormal eye morphology HP:0012372;	no	no	no	no	no	Iris coloboma HP:0000612	no	no	no	1/8
Type	high myopia, subtle bilateral corneal haze, and bilateral mild elevation of the optic nerves.. Visual evoked potentials at 4 years showed a significant but subnormal response to light.	Visual impairment- delayed visual development- wears glasses	no	normal	normal	left sided iris coloboma	Bilateral exotropia, persistent	N	Mild ptosis bilaterally Periorbital fullness, Blepharophimosis Intermittent exotropia
Abnormality of the ear HP:0000598	+ otitis media with effusion HP:0031353	+	-	-	-	+ otitis media with effusion HP:0031353; Sensorineural hearing impairment HP:0000407	-	+ Sensorineural hearing impairment HP:0000407	+ otitis media with effusion HP:0031353; Sensorineural hearing impairment HP:0000407	3/9
Type of abnormality of the ear HP:0000598										3/9
	no	no	no	no	no	Hearing abnormality HP:0000364; Hearing impairment HP:0000365; Sensorineural hearing impairment HP:0000407	no	Hearing abnormality HP:0000364; Hearing impairment HP:0000365; Sensorineural hearing impairment HP:0000407		3/9
Hearing further comments	nerves. He required bilateral myringotomy and tube insertion for recurrent otitis media with effusion.	No concerns but documented formal testimg	normal	normal	normal	mild-moderate bilateral hearing loss awaiting hearing aids,	Passed Hearing Screen as of 4/2018.	Bilateral hearing loss	Bilateral sensory hearing loss of unknown cause– cochlear implant.grommets. Normal CT/temporal bones
Abnormality of the head HP:0000234	-	-	+ Retrognathia HP:0000278	-	-	+ Cleft palate HP:0000175	-	-	+ Plagiocephaly HP:0001357	3/9
Craniofacial/ clefting comments	?	No	mild retrognathia	no	NO	cleft palate	None	N	plagiocephaly
Abnormality of limbs HP:0040064	+ Coxa valga HP:0002673	-	-	-	-	-	-	-	+ Talipes HP:0001883	2/9
Abnormality of the skeletal system HP:0000924		+ Kyphosis HP:0002808							+ Scoliosis HP:0002650	2/9
Musculoskeletal problems	Electromyography and nerve conduction studies (EMG/NCS) were within normal limits at 16 months He acquired a bilateral coxa valga deformity.	Abnormality of the curvature of the vertebral column HP:0010674	no	hypotonia; less severe than brother	Yes; hypotonia- persistent ; weak	hypotonia	Dysmorphic facies noted by Geneticist.	N	Talipes Equinovarus Myopathy face, trunk, neck Increased tone in the legs Brachydactyly, fingers Flat feet Muscle Biopsy: Pleomorphic mitochondria associated with an increase in lipid in some of the fibres. Flat acetabulae. Scoliosis of thoracic spine. Mild left negative ulnar variance. Myopathy: muscle biopsy: CONCLUSION: Right vastus lateralis muscle biopsy: Pleomorphic mitochondria associated …
Abnormality of the skin HP:0000951	-	-	-	-	-	+ Eczema HP:0000964	+ Eczema HP:0000964	-	-	2/9
Dermatological	No issues	Nappy rash at infant 15 years old- 18th feb 2014- Good Skin	no	dry skin; acanthosis nigricans	No	Eczema, treated with topical steroids and daily emollients.	Severe Atopic Dermatitis, possibly related to FLG mutation(Heterozygous for R501X and S3247X pathogenic variants in the FLG gene). Seborrheic Dermatitis as well.	N	Dry skin of the right foot Infected lesion on hip and knee Nov 09 – Streptococcus/Staphylocococcus aureus/Klebsiella Infected wound swab Oct 15 – staphylococcus aureus Prominent fetal fingertip pads, Deep single palmar creases forehead caplillary haemangiona Hirsuit back and legs Hair head sparse particularly in temporal aspects, and improving with age Mild cervical webbing
Abnormality of the immune system HP:0002715	+ Recurrent respiratory infections HP:0002205 Recurrent urinary tract infections HP:0000010	+ Recurrent respiratory infections HP:0002205	-	-	-	-	-	-	+ Neutropenia HP:0001875	2019-09-03
Recurrent infections/ immunodeficiency? Comments	recurrent chest and urinary infections. Recurrent otitis media. Normal quantitative immunoglobulins, normal lymphocyte immunophenotyping, normal mitogen assay.	Chronic lung disease- recurrent chest infections	no	no	No	No	None	N	low neutrophils/ basophils
Abnormality of the digestive system HP:0025031	+ Gastroesophageal reflux HP:0002020 Feeding difficulties HP:0011968; Drooling HP:0002307	+ Gastroesophageal reflux HP:0002020 Feeding difficulties HP:0011968	-	Drooling HP:0002307	-	+ Gastroesophageal reflux HP:0002020 Feeding difficulties HP:0011968	+ Gastroesophageal reflux HP:0002020 Feeding difficulties HP:0011968; Oral-pharyngeal dysphagia HP:0200136; Drooling HP:0002307	-	+ Feeding difficulties HP:0011968
Feeding difficulites / gastrointestinal concerns	He had feeding dysfunction requiring gastrostomy tube feeding, and gastroesophageal reflux managed with domperidone and omeprazole. He first required a nasogastric feeding tube at 1 month of age, and had not fed orally since 6 months. multi-pathogen colonization of his gastrointestinal tract,	NGT fed for first 7 weeks, then feeding well- thickened fluids and solids	no	no	No	Yes- cleft related ( specialised bottles currently tolerates soft mashable food); gastro-oesophageal reflux in first year of life, treated with ranitidine. Now resolved.	Gastrostomy tube feeding 100%. Severe Dysphagia. Low tone(abnormal epiglottis morphology). Aspirates. Drooling present.	N	Initial difficulties in sucking/swallowing and delayed weight gain. As older child problems with vomiting after meals and subsequent weight loss
Dysmorphism/ other features	Short hands	Delayed eruption of permanent teeth Low anterior hairline Low posterior hairline Mandibular prognathia - Prominent Jaw and chin Flat facial profile Small prominent ears Very Little Subcutaneous fat Short nose low nasal bridge Long thin upper lip downturned Smooth philtrum Coarse hair Generalized hirsutism Precocious axillary and pubic hair enlargement but no penile enlargement Slighlty Downslanti…	very mild dysmorphic features, 2-3 toe syndactyly, mild trytognathia, prominent ears with large lobes	R epibulbar dermoid ( not apparent after ` age 6) ; persistent epicanthal folds,mild micrognathia; tented upper lip; hockey stick crease R ; widely spaced teeth- permanent teeth large ; open bite; mild ptosis, periorbital fullness, distally tapering fingers	Ptosis; R transverse palmar crease; mild micrognathia, widely spaced teeth, periorbital fullness, distally tapering fingers	Dysmorphic features: bitemporal narrowing, sparse outer eyebrows, upturned nose with flat nasal bridge, dowturning of mouth, tented upper lip , small toenails, transverse palmar creases.	dysmorphism' • CSF pattern: very low 5-HIAA, low HVA, elevated tyrosine, low BH4, low normal neopterin. Folate normal • Trial with levodopa: worsened temperature instability. • Negative genetic testing for biopterin pathway deficit.	Epicanthal folds, low set ears, upturned nairs, elongated shape of head, flat nasal bridge, microcephaly, mild clinodactyly of great toe,	brachycephaly, plagiocephaly ,microcephaly at birth Small anterior fontanelle High palate (no cleft) Hypotelorism Underfolding of the ear helix, unilteral Widely-spaced and cone shaped teeth noted at 2 years of age Mild ptosis bilaterally Puffy eyes, Blepharophimosis Intermittent exotropia	EP: likely take out and add in as description to clinical photos

## Sheet: more detail still 
Phenotype	Individual 1	Individual 2	Individual 3	Individual 4a	Individual 4b	Individual 5	Individual 6	Individual 7	Individual 8	Percentage of this cohort (n=9)	Percentage of all THOC2 cohort (n=22)
Variant NM_001081550.1	c.229 C>T,p.Arg77Cys	c.2170A>G, p.Lys724Glu	c.2642A>G:p.Tyr881Cys	c.2942G>A:p.Cys981Tyr	c.2942G>A,p.Cys981Tyr	c.3223C>T, p.Arg1075Trp	c.4646A>G,p.Lys1549Arg	c.1996A>G, pN666D	nullizygosity for exons 37 and 38	8/9 missense variants: 1/9 intragenic deletion
Involved clinician and contact details	gregory.costain@sickkids.ca	Banka Siddharth (R0A); DECIPHER Patient 284174	Ype Elgersma (y.elgersma@erasmusmc.nl); Marja Wessels, m.w.wessels@erasmusmc.nl	Cynthia Curry <cynthia.curry@gmail.com>	Cynthia Curry <cynthia.curry@gmail.com>	Dr Alice Gardham; alice.gardham@nhs.net (Specialist Registrar)	Rishi Malla <rishimalla@gmail.com> medical university of south carolina	Mark Tarnopolsky; tarnopol@mcmaster.ca ; Brady Lauren <bradyla@HHSC.CA	Dimitar N Azmanov and Gareth Baynam, PathWest and King Edward Memorial Hospital, WA.
Male gender	+	+	+	+	+	+	+	+	+	9/9
Mode of inheritance	de novo	de novo	de novo	mat	mat	de novo	de novo	mat	mat	5/9 de novo; 4/9 maternally inherited
CADD	25.8	26.6	26.6	28.3	28.3	27.2	22.1	26	NA
SIFT	tolerated	deleterious	deleterious	deleterious	deleterious	deleterious	tolerated	deleterious	NA
Provean score	-3.07	-3.6	-5.72	-10.38	-10.38	-7.18	-0.52	-4.56	NA
Provean prediction	Deleterious	Deleterious	Deleterious	Deleterious	Deleterious	Deleterious	Neutral	Deleterious	NA
GERP++	5.09	5.73	5.73	5.83	5.83	3.02	4.64	5.11	NA
Phylop	2.219	1.927	2.034	2.458	2.458	0.2	1.956	1.69	NA
gnomAD frequency	absent	absent	absent	absent	absent	absent	absent	absent	NA
gnomAD frequency in hemizygous males	absent	absent	absent	absent	absent	absent	absent	absent	NA
Polyphen2	P	P	D	D	D	D	B	D	NA
MutPred2	0.65	0.668	0.871	0.95	0.95	0.714	0.086	0.843	NA
VEST3	0.869	0.864	0.964	0.979	0.979	0.91	0.168	0.357	NA
Mutation Assessor Score	2.39	2.63	2.855	3.17	3.17	2.67	0.55	2.325	NA
Mutation AssessorPred	M	M	M	M	M	M	N	M	NA
Cell line (which) available and received?	LCLs	no	LCLs	no	no	no	Possible, but would require coordination with my local lab- Rishi looking into this	yes arrived adelaide	yes - LCL and fibroblasts
Family history of neurocognitive disorders?	-	-	-	Affected brother (4b)	Affected brother (4a)	-	-	-	-	2/9
Prenatal concerns	IUGR, decreased fetal movements.	IUGR, oligohydramnios, maternal HELLP and pre-eclampsia.	-	-	-	-	IUGR	-	-					Individual 8behavioural issues - uncooperative at times/prone to escape behaviour as child.placid as baby.
Current age (year)	5y10m	20 years	5 yr	15 years	10 years	2 yr 6 mo	2 yr	5 yr	11 years
Birth (gestation) apgars/ any concerns	ELSC 38 weeks for breech. 91,105. poor feeding. Admitted to NICU in first few days	32 weeks- Emergency C/S- Required resuscitation and intubation with Apgars 5@ 1 minute, 9 @ 5 minutes. Required intubation and resuscitation. Developed RDS requiring ventilation for 1 day and the 1 year of oxygen- Chronic Lung disease. 10 weeks in Neonatal unit, Tube fed for 7 weeks	Birth at 41 weeks, 4200 gram, apgar 8/10. First few days little suction reflex, afterwards no problems	term	40 weeks; normal birth ; no concerns	term; Admitted to NICU with respiratory distress. Needed oxygen for three days. NG fed initially. Given IV antibiotics for five days but cultures negative.	37 wk gestation. Non-reassuring fetal heart rate with compound hand/vertex presentation. APGAR was 3 and 8 at 1 and 5 minutes respectively, limp, cyanotic, apneic. Required positive pressure ventilation X 45s.	39 weeks, Apgars 7,5,9, PPV needed for 20-30 seconds after birth	40 weeks - ventouse delivery. Initial difficulites sucking/swallowing ad weight gain
Gestation at birth (weeks)	38	32	41	40	40	40	37	39	40
Apgar scores (1 minute; 4 minute)	9,10	5,9	8,10	normal	normal	ND	3,8	7,5	normal
Resuscitation at birth, NICU admission?	NICU for 3 days for feeding support for poor suck	Required intubation for respiratory distress. 10 weeks in NICU, tube fed for 7 weeks, supplementary oxygen 1 year.	Required feeeding support for 3 days due to poor suck.	No	No	NICU fir first week for oxygen support for respiratory distress	Resuscitation required for apnoea at birth, including PPV	Resuscitation required for apnoea at birth, including PPV	Required feeeding support initially due to poor suck/ swallow
Birth HC (CM)	ND	ND	ND	ND	36.8	ND	32.5	ND	33.3
Birth weight (kg)	2.37	1.05	4.2	3.03	3.85	3.4	2.65	3.45	3.2
Birth length (cm)	ND	ND	ND	ND	54	ND	51	49.5	47
Current height (at what age)	short stature (<3rd) 93 cm (-2.7 standard deviations).	Nov 2006 106cm 11 years old (17/05/2010)- Height: 128 cm was less ran 0.4th centile 15 years old- 18th feb 2014- 145- approx due to contractures (below 0.4th centile)	At the age of 5 years 4 mnths: length 112 (-0,63 SD)	152.3 cm ( 15 yrs)	126.cm (10 yrs)	Height 70.5cm at 1 year, 77cm at 20 months.	69 cm at 13.5 mo	Not measured	146cm tall at 10 years 1 month old (50-75th centile). Below 1st percentile at 8 years old.
Current weight (at what age)	19.5kg (50-5th) 5 yr 4 mo	Nov 2006 14.9 kg (below 0.4TH) 24th Feb 2010- 21 kg (below 0.4th centile) 11 years old (17/05/2010)- weight: 21 kg was less ran 0.4th centile 15 years old- 18th feb 2014- 30.8 kg (below 0.4th centile)	At the age of 5 years 4 mnths: weight 19 kg (-0,29 SD)	75.6 kg (15 yrs)	31 Kg ( 10 years)	weight at 1 year 8.56kg (2nd-9th centile)	9.48 kg at 13.5 mo	Not measured	21.5kg at 10 years 1 month old
Growth Abnormality (HPO: 0001507)	+	+	-	+	+	+	+	-	+	7/9
Microcephaly HP:0000252 (<3rd centile)	+	+	-	-	-	+	-	-	+	4/9
Current head circumference (at what age)	microcephalic. 4 yr 2 mo (head 46.4cm (-3.4 SD)	microcephalic , plagiocephaly/brachycephaly 7 months (5 months corrected 01/06/1999) HC below 3rd centile 4 years and 10 months (18/09/2003); HC: 45 cm 11 years old (17/05/2010)- HC : 47.3 cm was less ran 0.4th centile 15 years old- 18th feb 2014- 48.5 cm(below 0.4th centile)	At the age of 5 years 4 mnths: head circumference 52.5cm (0.55 SD)	55.5 cm ( 15 yrs)	51.5 cm ( 10 years)	microcephalic: HC at one year 44Cm (<0.4th centile)	45 cm at 12 months of age.	48.5 cm (2nd percentile)	47cm at 10 years 1 month. Microcephalic
Current head circumference	<2nd	<2nd	50-75th	50th	2nd-10th	<2nd	75th	2-10th	<2nd
Short stature HP:0004322 (<3rd centile)	+	+	-	+	+	+	+	ND	-	8/8
Current height centile	<1st	<1st	25th	1-3rd	3rd	1st	<1st	ND	50-75th
Decreased body weight HP:0004325 (<3rd centile)	-	+	-	-	-	-	-	ND	+
Current weight centile	50th	<1st	50th	90th	5-50th	3-10th	10-25th	ND	<3rd
Abnormality of the nervous system HP:0000707; Abnormality of nervous system physiology HP:0012638; Neurodevelopmental abnormality HP:0012759;	+	+	+	+	+	+	+	+	+	9/9
Abnormality of the nervous system HP:0000707; Abnormality of nervous system physiology HP:0012638; Neurodevelopmental abnormality HP:0012759; Intellectual disability (HP:0001249)	+	+	-	+	+	+	+	+	+	8/9
Level of intellectual disability	Profound (HP:0002187)	Severe (HP:0010864)	Absent (IQ 117)	Severe (HP:0010864)	Severe (HP:0010864)	? Moderate (HP:0002342)	Severe (HP:0010864)	Severe-profound (HP:0002187)	? Moderate (HP:0002342)	7 severe to profound; 2 moderate; 1 absent
Abnormality of the nervous system HP:0000707; Abnormality of nervous system physiology HP:0012638; Neurodevelopmental abnormality HP:0012759; Neurodevelopmental delay HP:0012758; Delayed speech and language development HP:0000750	+	+	+	+	+	+	+	+	+	9/9
Abnormality of the nervous system HP:0000707; Abnormality of nervous system physiology HP:0012638; Neurodevelopmental abnormality HP:0012759; Neurodevelopmental delay HP:0012758; Motor delay HP:0001270	+	+	-	+	+	+	+	+	+	10/11
Further comments on learning difficulites.	Profound GDD. Sat 24 mo stood without support 30 mo. Rake grasp. No words at 5 years.	Severe developmental dalay Severe learning difficulties	At the age of 4 years severe speech delay (speech apraxia), only speaking a few words such as mama papa, no. Is making progress, making more sounds, but is proficient in communicating with sign language. Normal IQ (117). Mild motor delay	Severe	Severe	GDD: at one year rolling , sit briefly unsupported reach for objects, noises no babble (speech delay)	Severe global developmental delay: "He acts like a 3 month old." Pt doesn’t engage. Pt does have a smile or a sad crying face. He is not sitting up on his own. He does not attempt to crawl. He has attempted to roll-over but has not been succesful. He is tracking, smiling, but remains non-verbal. He has not laughed. Pt kicks his arms and legs but not particularly purposefully. Pt is not reaching f…	likely severe-profound	ID - limited speech. Delayed motor development
Abnormality of the nervous system HP:0000707; Abnormality of nervous system physiology HP:0012638; Seizures (HP:0001250)	+	-	-	-	-	+	uncertain	-	uncertain	2/9
Seizure type	Generalized-onset seizure HP:0002197; Generalized myoclonic seizures HP:0002123; Generalized tonic seizures HP:0010818; Epileptic spasms HP:0011097					Generalized-onset seizure HP:0002197; Epileptic spasms HP:0011097	EEG abnormalities no clinical seizures		Possible absence seizures
Seizures (type) comment	His most recent electroencephalogram (EEG) at 5 years showed findings consistent with symptomatic generalized epilepsy, including brief electro-clinical episodes with tonic/myoclonic and epileptic spasm signs, and generalized interictal epileptiform activity, on a slow background activity for his age.	No overt seizures but had staring episodes as infant- EEG in 2000 and 2002- Excess fast- beta activity Jerky movements when surprised	no	no	no	yes - Infantile spasms, EEG hypsarrhythmia, pred and vigabatrin good response	Possible seizures with EEG showing posterior quadrant sharp waves. And spikes at times periodic (LPDs). Later, 6/28 EEG showed presence of PLDs and GPDs.	None	EEG Dec 2008 normal Possible absence seizures May 2012
Abnormality of the nervous system HP:0000707 Abnormality of nervous system physiology HP:0012638 Abnormality of movement HP:0100022	yes: Hyperkinesis Gait disturbance HP:0001288; Inability to walk HP:0002540	yes: Dystonia HP:0001332; Involuntary movements HP:0004305; Stereotypy HP:0000733	no	yes: Gait disturbance HP:0001288	yes: Gait disturbance HP:0001288	no	no	no	no	4/
Abnormality of the nervous system HP:0000707 Abnormality of nervous system physiology HP:0012638 Abnormal muscle tone HP:0003808	yes: Muscular hypotonia HP:0001252;	yes: Muscular hypotonia HP:0001252;Hypertonia HP:0001276; HP:0002191 Progressive spasticity	yes: mild regulation of tone abnormality	yes: Muscular hypotonia HP:0001252;Hypertonia HP:0001276; HP:0002191 Progressive spasticity	yes: Muscular hypotonia HP:0001252;Hypertonia HP:0001276; HP:0002191 Progressive spasticity	yes: Muscular hypotonia HP:0001252;	yes: Muscular hypotonia HP:0001252;	no	yes: Muscular hypotonia HP:0001252;Hypertonia HP:0001276; HP:0002191 Progressive spasticity	9/10
Abnormality of nervous system physiology HP:0012638; Abnormality of central motor function HP:0011442; Abnormality of coordination HP:0011443			no	yes	yes					2/10
Gait disturbances/ progressive neurological symptoms further comments	abnormal hyperkinetic movements.	Regression at 2 years of age Dystonia, progressive spasticity Poor central muscle tone with peripheral spasticity with knee flexion contractures cerebral palsy Marked startle reflex on examination at 9 years of age	no	Yes, abnormal gait, poor balance and coordination, weakness, spasticity. Crouched gait progressive	Yes, abnormal gait, poor balance and coordination, weakness, spasticity; crouched gait progressive	no (but young)	N/A. Pt has severe motor delay and still cannot roll over, or sit up on his own. Pt is globally hypotonic.	None	myopathy of face trunk neck increased tone in the legs.
Abnormality of nervous system physiology HP:0012638; Behavioral abnormality HP:0000708			no	yes:Drooling HP:0002307	yes: Abnormal aggressive, impulsive or violent behavior HP:0006919			yes: Short attention span HP:0000736		3/10
Autism/ Behavioural problems further comments	No. 5 years recognise parents. Does not smile.	Holds hands together and uses them repetitively Rocking and chewing fingers 4 years and 10 months: No language development, clasps his hands in midline and puts to his mouth regulary-wrings hands in midline 9 years: Limited communication, no signs and little verbal comprehension, simple switch choices at school 11 years: vocalises and cry to express needs, uses a switch at school. Makes noises an…	no	Yes	Yes	no (but young)	Pt is generally calm but expresses that he is upset when he needs a diaper change or is hungry.	Possible ADHD - but not formally diagnosed
Abnormality of the nervous system HP:0000707; Abnormality of nervous system morphology HP:0012639; Morphological abnormality of the central nervous system HP:0002011	yes: Abnormality of the cerebral ventricles HP:0002118; Ventriculomegaly HP:0002119; Abnormal myelination HP:0012447; Abnormal CNS myelination HP:0011400	yes: Abnormality of the cerebral ventricles HP:0002118; Ventriculomegaly HP:0002119	no	no	yes: Abnormality of neuronal migration HP:0002269 Abnormality of hindbrain morphology HP:0011282; Abnormality of the metencephalon HP:0011283; Abnormal cerebellum morphology HP:0001317; Cerebellar atrophy HP:0001272 Abnormality of forebrain morphology HP:0100547; Abnormality of the cerebrum HP:0002060; Abnormality of the cerebral subcortex HP:0010993; Abnormality of the cerebral white matter HP:0…	yes: Abnormality of neuronal migration HP:0002269; Gray matter heterotopia HP:0002282;	yes: Aplasia/Hypoplasia involving the central nervous system HP:0002977; Aplasia/Hypoplasia of the cerebrum HP:0007364; Abnormality of the cerebral ventricles HP:0002118; Ventriculomegaly HP:0002119; Aplasia/Hypoplasia of the corpus callosum HP:0007370	yes: Abnormal myelination HP:0012447; Abnormal CNS myelination HP:0011400	yes: ep to complete	9/10	probably need to subdivide into different rows
type of morphological abnormality of the central nervous system			normal MRI
Brain MRI/CT comments	The first magnetic resonance imaging (MRI) study of his brain performed at our institution was at age 18 months. There was delayed myelin maturation, a slightly small midbrain, and non- specific areas of white matter T2 hyperintensity. Repeat brain MRI at 4 years showed interval development of a bright signal intensity involving the olives of the medulla oblongata with persistent delay in the mye…	in 2000- in Warrington abnromal shape of skull and brain In Sept 2007 at Alder Hey-normal brain structure, mild dilatation of 3rd and lateral ventricles.	normal MRI 2017	no	Cerebellar atrophy & periventricular changes	nodular heterotopia	MRI (1/10/2018): Punctate intraparenchymal blood within the right parietal lobe and additional area of blood within the extra-axial space of the posterior fossa inferior to the right cerebellum, indeterminate but could be related to birth trauma. Age appopriate myelination (patient was a 38 week gestation without complication). MRI (3/16/2018): Mild generalized prominence of the extra-axial space…	?hypomyelination. Follow-up MRI scheduled in April 2019
MRI available	Yes - Emma has CD	?	no	no	Yes	Yes	Yes, Consent signed.	Y	yes-EP has copy electronically
Abnormality of the musculature HP:0003011	yes	yes	yes	yes	yes			no	yes	5/9	need to sort out which patients have persistent weakness suggestive muscle involvement
Type of Abnormality of the musculature HP:0003011	Abnormality of the musculature HP:0003011 (persistant poor central muscle tone)	Abnormality of the musculature HP:0003011 (persistant poor central muscle tone)	dysregulation of tone	Abnormality of the musculature HP:0003011 (weak)	Abnormality of the musculature HP:0003011 (weak)			no	Abnormality of the musculature HP:0003011 (persistant poor central muscle tone)
Abnormality of the respiratory system HP:0002086	yes	yes	no			yes	yes		yes	6/9
Abnormality of the respiratory system HP:0002086; Abnormal respiratory system morphology HP:0012252;	yes	yes				yes			yes	5/9
Abnormality of the respiratory system HP:0002086; Abnormal respiratory system morphology HP:0012252; Abnormal lung morphology HP:0002088; Respiratory tract infection HP:0011947	Recurrent lower respiratory tract infections HP:0002783; Recurrent infections due to aspiration HP:000489;Bronchiectasis HP:0002110	Recurrent lower respiratory tract infections HP:0002783; Chronic lung disease HP:0006528							Recurrent lower respiratory tract infections HP:0002783; Recurrent infections due to aspiration HP:000489;	4/9
Abnormality of the respiratory system HP:0002086; Abnormal respiratory system morphology HP:0012252; Abnormality of the upper respiratory tract HP:0002087	1. Abnormal tracheobronchial morphology HP:0005607 Abnormal bronchus morphology HP:0025426; Bronchiectasis HP:0002110 2. Abnormality of the larynx HP:0001600 ; Abnormal larynx morphology HP:0025423; Laryngomalacia HP:0001601		no			Abnormal tracheobronchial morphology HP:0005607 ; Abnormal trachea morphology HP:0002778; Tracheomalacia HP:0002779			Abnormality of the larynx HP:0001600 ; Abnormal larynx morphology HP:0025423; Laryngomalacia HP:0001601	3/9
Abnormality of the respiratory system HP:0002086; Functional respiratory abnormality HP:0002795	Abnormal blood gas level HP:0012415 Abnormal blood oxygen level HP:0500165	Asthma HP:0002099	no				1. Abnormal pattern of respiration HP:0002793; Apnea HP:0002104 2. Abnormal blood gas level HP:0012415 Abnormal blood oxygen level HP:0500165			3/9
Excessive salivation HP:0003781	Excessive salivation HP:0003781		no
Respiratory symptoms? Comments	Recurrent aspiration pneumonia with multi-pathogen colonization of the lungs. Oxygen dependence. CT chest showed scattered tree in bud nodular opacities in the lungs bilaterally, and linear bronchiectasis. He has had recurrent respiratory infections since infancy, resulting in several hospital admissions per year. Computerized tomography (CT) chest after age 1 year showed scattered tree-in-bud no…	Chronic Lung disease- Oxygen until 1 year of Age, Recurrent Chest infections,Asthma	no	no	No	tracheomalacia and mild subglottic narrowing	Oxygen desaturation / spells / apneas.	N	inspiratory stridor (laryngo malacia); mild cervical webbing; Pneumonia (Nov 09). Recurrent chest infections - ?related to myopathy inspiratory stridor, laryngomalacia
Abnormality of the cardiovascular system HP:0001626	yes	yes	no	no	no	yes	yes	no	no	5/9
Abnormality of the cardiovascular system HP:0001626; Abnormality of cardiovascular system morphology HP:0030680	no	Abnormal pulmonary artery morphology HP:0030966	no			Ventricular septal defect HP:0001629; Atrial septal defect HP:0001631
Abnormality of cardiovascular system electrophysiology HP:0030956	no	no	no	no	no	no	Bradycardia HP:0001662	no	no		is this due to a primary cardiac problem or only in association with apnoeas?
Cardiac anomalies further comments	normal echo	Pulmonic stenosis- Pulmonary Valve and right main Pulmonary Artery stenosis	no	no	no	VSD and ASD (small likely to spontaneously close),	Recurrent Bradycardia. Benign Heart Murmur	N	no-normal cardiac echo
Abnormality of the genitourinary system HP:0000119	yes	yes	no	no	no	no	no	no	yes	3/8
Abnormality of the genitourinary system HP:0000119; Abnormality of the urinary system HP:0000079	1. Abnormality of the lower urinary tract HP:0010936 Abnormality of the bladder HP:0000014 Functional abnormality of the bladder HP:0000009 Urinary retention HP:0000016; 2. Abnormality of the urinary system physiology HP:0011277; Recurrent urinary tract infections HP:0000010		no							1/8
Abnormality of the genitourinary system HP:0000119; Abnormal external genitalia HP:0000811;		Abnormal testis morphology HP:0000035; Cryptorchidism HP:0000028	no						Abnormal testis morphology HP:0000035; Cryptorchidism HP:0000028	2/8
Genitourinary anomalies	recurrent urinary tract infections and nephrocalicnosis. Urinary retention requiring silodosin and daily intermittent catheterization,		no	no	No	normal renal USS	Normal.	N	Cryptorchidism HP:0000028
Abnormality of the eye HP:0000478	yes	yes	n	no	no	no	yes	no	yes	4/8
Abnormality of the eye HP:0000478; Abnormal eye physiology HP:0012373	yes	yes	no	no	no	yes	yes	no	yes	4/8
Abnormality of the eye HP:0000478; Abnormal eye physiology HP:0012373; Abnormality of eye movement HP:0000496;							AAbnormal conjugate eye movement HP:0000549; Exotropia HP:0000577		AAbnormal conjugate eye movement HP:0000549; Exotropia HP:0000577	2/8
Abnormal eye physiology HP:0012373; Abnormality of refraction HP:0000539;	Myopia HP:0000545; High myopia HP:0011003;									2/8
Abnormality of the eye HP:0000478; Abnormal eye physiology HP:0012373;	Abnormality of vision HP:0000504;Visual impairment HP:0000505;					Abnormality of vision HP:0000504;Visual impairment HP:0000505;				2/8
Abnormality of the eye HP:0000478; Abnormal eye morphology HP:0012372;	no	no	no	no	no	yes: Abnormal anterior eye segment morphology HP:0004328; Iris coloboma HP:0000612	no	no	no	1/8
Vision / eye comments	high myopia, subtle bilateral corneal haze, and bilateral mild elevation of the optic nerves.. Visual evoked potentials at 4 years showed a significant but subnormal response to light.	Visual impairment- delayed visual development- wears glasses	no	normal	normal	left sided iris coloboma	Bilateral exotropia, persistent	N	Mild ptosis bilaterally Periorbital fullness, Blepharophimosis Intermittent exotropia
Abnormality of the ear HP:0000598	Abnormality of the ear HP:0000598		no			Abnormality of the ear HP:0000598		Abnormality of the ear HP:0000598	Abnormality of the ear HP:0000598	3/9
Abnormality of the ear HP:0000598; Abnormality of the middle ear HP:0000370	yes: Otitis media with effusion HP:0031353	no	no	no	no	yes: Otitis media with effusion HP:0031353	no	no	yes: Otitis media with effusion HP:0031353	3/9
Abnormality of the ear HP:0000598; Abnormal ear physiology HP:0031704;	no	no	no	no	no	Hearing abnormality HP:0000364; Hearing impairment HP:0000365; Sensorineural hearing impairment HP:0000407	no	Hearing abnormality HP:0000364; Hearing impairment HP:0000365; Sensorineural hearing impairment HP:0000407	Hearing abnormality HP:0000364; Hearing impairment HP:0000365; Sensorineural hearing impairment HP:0000407	3/9
Hearing further comments	nerves. He required bilateral myringotomy and tube insertion for recurrent otitis media with effusion.	No concerns but documented formal testimg	normal	normal	normal	mild-moderate bilateral hearing loss awaiting hearing aids,	Passed Hearing Screen as of 4/2018.	Bilateral hearing loss	Bilateral sensory hearing loss of unknown cause– cochlear implant.grommets. Normal CT/temporal bones
Abnormality of the head HP:0000234	no	no	yes: mild retrognathia	no	no	Abnormality of the head HP:0000234 Abnormality of the face HP:0000271 Abnormality of the mouth HP:0000153 Abnormal oral morphology HP:0031816 Cleft palate HP:0000175	no	no	Abnormality of the head HP:0000234; Abnormality of the skull HP:0000929; Abnormality of the calvaria HP:0002683; Plagiocephaly HP:0001357		ep to sort out
Craniofacial/ clefting comments	?	No	mild retrognathia	no	NO	cleft palate	None	N	plagiocephaly
Abnormality of limbs HP:0040064	Abnormality of limbs HP:0040064; Abnormality of the lower limb HP:0002814; Abnormality of femur morphology HP:0002823; Coxa valga HP:0002673		no						Abnormality of limbs HP:0040064; Abnormality of the lower limb HP:0002814; Abnormality of the foot HP:0001760; Positional foot deformity HP:0005656; Talipes HP:0001883
Abnormality of the skeletal system HP:0000924		Abnormality of skeletal morphology HP:0011842 Abnormal axial skeleton morphology HP:0009121 Abnormality of the vertebral column HP:0000925; Kyphosis HP:0002808							Abnormality of skeletal morphology HP:0011842 Abnormal axial skeleton morphology HP:0009121 Abnormality of the vertebral column HP:0000925 Abnormality of the curvature of the vertebral column HP:0010674 Scoliosis HP:0002650
Abnormality of the musculature HP:0003011					Abnormality of the musculature HP:0003011; Abnormal muscle physiology HP:0011804; Muscle weakness HP:0001324				Abnormality of the musculature HP:0003011; Abnormal muscle physiology HP:0011804; Muscle weakness HP:0001324
Musculoskeletal problems	Electromyography and nerve conduction studies (EMG/NCS) were within normal limits at 16 months He acquired a bilateral coxa valga deformity.	Abnormality of the curvature of the vertebral column HP:0010674	no	hypotonia; less severe than brother	Yes; hypotonia- persistent ; weak	hypotonia	Dysmorphic facies noted by Geneticist.	N	Talipes Equinovarus Myopathy face, trunk, neck Increased tone in the legs Brachydactyly, fingers Flat feet Muscle Biopsy: Pleomorphic mitochondria associated with an increase in lipid in some of the fibres. Flat acetabulae. Scoliosis of thoracic spine. Mild left negative ulnar variance. Myopathy: muscle biopsy: CONCLUSION: Right vastus lateralis muscle biopsy: Pleomorphic mitochondria associated …
Inflammatory abnormality of the skin HP:0011123	no	no	no			Inflammatory abnormality of the skin HP:0011123; Eczema HP:0000964	Inflammatory abnormality of the skin HP:0011123; Eczema HP:0000964
Dermatological	No issues	Nappy rash at infant 15 years old- 18th feb 2014- Good Skin	no	dry skin; acanthosis nigricans	No	Eczema, treated with topical steroids and daily emollients.	Severe Atopic Dermatitis, possibly related to FLG mutation(Heterozygous for R501X and S3247X pathogenic variants in the FLG gene). Seborrheic Dermatitis as well.	N	Dry skin of the right foot Infected lesion on hip and knee Nov 09 – Streptococcus/Staphylocococcus aureus/Klebsiella Infected wound swab Oct 15 – staphylococcus aureus Prominent fetal fingertip pads, Deep single palmar creases forehead caplillary haemangiona Hirsuit back and legs Hair head sparse particularly in temporal aspects, and improving with age Mild cervical webbing
Abnormality of the immune system HP:0002715	Abnormality of the immune system HP:0002715; Abnormality of immune system physiology HP:0010978; Recurrent infections HP:0002719; Recurrent respiratory infections HP:0002205 Recurrent urinary tract infections HP:0000010	Abnormality of the immune system HP:0002715; Abnormality of immune system physiology HP:0010978; Recurrent infections HP:0002719; Recurrent respiratory infections HP:0002205	no	no	no	no	no	no	Abnormality of the immune system HP:0002715Abnormal immune system morphology HP:0032251; Neutropenia HP:0001875
Recurrent infections/ immunodeficiency? Comments	recurrent chest and urinary infections. Recurrent otitis media. Normal quantitative immunoglobulins, normal lymphocyte immunophenotyping, normal mitogen assay.	Chronic lung disease- recurrent chest infections	no	no	No	No	None	N	low neutrophils/ basophils
Abnormality of the digestive system HP:0025031	Abnormality of the gastrointestinal tract HP:0011024 Functional abnormality of the gastrointestinal tract HP:0012719 Abnormality of esophagus physiology HP:0025270 Gastroesophageal reflux HP:0002020 Abnormality of digestive system physiology HP:0025032 Abdominal symptom HP:0011458 Feeding difficulties HP:0011968	? [ q is thickened fluids due to GOR?] Abnormality of the gastrointestinal tract HP:0011024 Functional abnormality of the gastrointestinal tract HP:0012719 Abnormality of esophagus physiology HP:0025270 Gastroesophageal reflux HP:0002020 Abnormality of digestive system physiology HP:0025032 Abdominal symptom HP:0011458 Feeding difficulties HP:0011968	no	no	no	Abnormality of the gastrointestinal tract HP:0011024 Functional abnormality of the gastrointestinal tract HP:0012719 Abnormality of esophagus physiology HP:0025270 Gastroesophageal reflux HP:0002020	Abnormality of the gastrointestinal tract HP:0011024 Functional abnormality of the gastrointestinal tract HP:0012719 Abnormality of esophagus physiology HP:0025270 Gastroesophageal reflux HP:0002020 Abnormality of digestive system physiology HP:0025032 Abdominal symptom HP:0011458 Feeding difficulties HP:0011968	N	Abnormality of the gastrointestinal tract HP:0011024 Functional abnormality of the gastrointestinal tract HP:0012719 Abnormality of esophagus physiology HP:0025270 Gastroesophageal reflux HP:0002020 Abnormality of digestive system physiology HP:0025032 Abdominal symptom HP:0011458 Feeding difficulties HP:0011968
Feeding difficulites / gastrointestinal concerns	He had feeding dysfunction requiring gastrostomy tube feeding, and gastroesophageal reflux managed with domperidone and omeprazole. He first required a nasogastric feeding tube at 1 month of age, and had not fed orally since 6 months. multi-pathogen colonization of his gastrointestinal tract,	NGT fed for first 7 weeks, then feeding well- thickened fluids and solids	no	no	No	Yes- cleft related ( specialised bottles currently tolerates soft mashable food); gastro-oesophageal reflux in first year of life, treated with ranitidine. Now resolved.	Gastrostomy tube feeding 100%. Severe Dysphagia. Low tone(abnormal epiglottis morphology). Aspirates. Drooling present.	N	Initial difficulties in sucking/swallowing and delayed weight gain. As older child problems with vomiting after meals and subsequent weight loss
Dysmorphism/ other features	his total hand lengths were 10.2 and 9.9 cm (both <-2.5 standard deviations).minor dysmorphism	Delayed eruption of permanent teeth Low anterior hairline LOW POSTERIOR HAIR LINE Mandibular prognathia - Prominent Jaw and chin Flat facial profile Small prominent ears Very Little Subcutaneous fat Short nose LOW NASAL BRIDGE Long thin upper lip DOWNTURNED CORNERS OF MOUTH Smooth philtrum Coarse hair Generalized hirsutism Precocious axillary and pubic hair enlargement but no penile enlargement S…	very mild dysmorphic features, 2-3 toe syndactyly, mild trytognathia, prominent ears with large lobes	R epibulbar dermoid ( not apparent after ` age 6) ; persistent epicanthal folds,mild micrognathia; tented upper lip; hockey stick crease R ; widely spaced teeth- permanent teeth large ; open bite; mild ptosis, periorbital fullness, distally tapering fingers	Ptosis; R transverse palmar crease; mild micrognathia, widely spaced teeth, periorbital fullness, distally tapering fingers	Dysmorphic features: bitemporal narrowing, sparse outer eyebrows, upturned nose with flat nasal bridge, dowturning of mouth, tented upper lip , small toenails, transverse palmar creases.	dysmorphism' • CSF pattern: very low 5-HIAA, low HVA, elevated tyrosine, low BH4, low normal neopterin. Folate normal • Trial with levodopa: worsened temperature instability. • Negative genetic testing for biopterin pathway deficit.	Epicanthal folds, low set ears, upturned nairs, elongated shape of head, flat nasal bridge, microcephaly, mild clinodactyly of great toe,	brachycephaly, plagiocephaly ,microcephaly at birth Small anterior fontanelle High palate (no cleft) Hypotelorism Underfolding of the ear helix, unilteral Widely-spaced and cone shaped teeth noted at 2 years of age Mild ptosis bilaterally Puffy eyes, Blepharophimosis Intermittent exotropia
